# Supplementary material for: Analysis of a comprehensive dataset of diversity generating retroelements generated by the program DiGReF
Source: BMC Genomics. 2012 Aug 28;13:430. doi: 10.1186/1471-2164-13-430 (PMC3521204; doi:10.1186/1471-2164-13-430)
Supplement: Additional file 2 — Results from BLASTp search and DiGReF analysis. Part A of the table lists the gi-numbers of all RTs from the psi-blast search that were positive in a DiGReF analysis with default settings (cut off seven or more adenine exchanges in a 50 bp window. Part B shows the additional 47 hits obtained when lowering this cut off to five or more A substitutions. Only six of these are most likely DGRs (i.e. they feature a (L/I/V)GxxxSQ or (L/I/V)GxxxNQ sequence, and their VR is part of an ORF and not a low complexity repeat). Part C lists the remaining gi-numbers of RTs from the psi-blast search that yielded no hit in the DiGReF analysis. [file 1471-2164-13-430-S2.xlsx]

## Sheet: DiGReF-Hits, cut-off >= 7 A->B
TABLE S1A: Results from BLASTp search and DiGReF analysis
GI of DGR RT	Organism	Comments
17230989	Nostoc sp. PCC 7120	previously described by Doulatov et al 2004
23335577	Bifidobacterium longum DJO10A	previously described by Doulatov et al 2004
27311204	Vibrio phage VHML	previously described by Doulatov et al 2004
29347723	Bacteroides thetaiotaomicron VPI-5482	previously described by Doulatov et al 2004
41179367	Bordetella phage BPP-1	previously described by Liu et al 2002
42527768	Treponema denticola ATCC 35405	previously described by Doulatov et al 2004
71065017	Psychrobacter arcticus 273-4	previously described by Simon & Zimmerly 2008
78189651	Chlorobium chlorochromatii CaD3	previously described by Medhekar & Miller 2007
83309559	Magnetospirillum magneticum AMB-1	previously described by Medhekar & Miller 2007
83310593	Magnetospirillum magneticum AMB-1	previously described by Medhekar & Miller 2007
90580666	Photobacterium angustum S14	previously described by Simon & Zimmerly 2008
113474819	Trichodesmium erythraeum IMS101	previously described by Doulatov et al 2004
119356297	Chlorobium phaeobacteroides DSM 266	previously described by Simon & Zimmerly 2008
119509703	Nodularia spumigena CCY9414	previously described by Simon & Zimmerly 2008
119511289	Nodularia spumigena CCY9414	previously described by Simon & Zimmerly 2008
120599269	Shewanella sp. W3-18-1	previously described by Simon & Zimmerly 2008
126090247	Shewanella baltica OS155	previously described by Simon & Zimmerly 2008
126659397	Cyanothece sp. CCY0110	previously described by Simon & Zimmerly 2008
126660098	Cyanothece sp. CCY0110	previously described by Simon & Zimmerly 2008
134299090	Desulfotomaculum reducens MI-1	previously described by Simon & Zimmerly 2008
146277368	Rhodobacter sphaeroides ATCC 17025	previously described by Simon & Zimmerly 2008
148359926	Legionella pneumophila str. Corby	previously described by Simon & Zimmerly 2008
150390313	Alkaliphilus metalliredigens QYMF	previously described by Simon & Zimmerly 2008
153810696	Ruminococcus obeum ATCC 29174	previously described by Simon & Zimmerly 2008
153815102	Ruminococcus torques ATCC 27756	previously described by Simon & Zimmerly 2008
154488049	Bifidobacterium adolescentis L2-32
154504579	Ruminococcus gnavus ATCC 29149	3' part of ORF
158333546	Acaryochloris marina MBIC11017	RT-ORF split by IS4 element
160885942	Bacteroides ovatus ATCC 8483
160888221	Bacteroides uniformis ATCC 8492
160932588	Clostridium leptum DSM 753
160938970	Clostridium bolteae ATCC BAA-613
161789197	Vibrio sp. 0908
167754333	Alistipes putredinis DSM 17216
167758195	Clostridium scindens ATCC 35704
167759158	Clostridium scindens ATCC 35704
167763773	Bacteroides stercoris ATCC 43183
167841733	Burkholderia thailandensis MSMB43
171058937	Leptothrix cholodnii SP-6
186684985	Nostoc punctiforme PCC 73102	previously described by Doulatov et al 2004
187929429	Ralstonia pickettii 12J	previously described by Simon & Zimmerly 2008
189425132	Geobacter lovleyi SZ	previously described by Simon & Zimmerly 2008
189460481	Bacteroides coprocola DSM 17136
189463015	Bacteroides coprocola DSM 17136
194335165	Prosthecochloris aestuarii DSM 271	previously described by Simon & Zimmerly 2008
194337212	Pelodictyon phaeoclathratiforme BU-1	previously described by Simon & Zimmerly 2008
194337359	Pelodictyon phaeoclathratiforme BU-1	previously described by Simon & Zimmerly 2008
218295563	Thermus aquaticus Y51MC23
218961492	Candidatus Cloacamonas acidaminovorans
220934786	Thioalkalivibrio sulfidophilus HL-EbGr7	previously described by Guo et al 2011
225163615	Opitutaceae bacterium TAV2	previously described by Simon & Zimmerly 2008, weird bipartite TR/VR
225419931	Clostridium asparagiforme DSM 15981
227485876	Anaerococcus lactolyticus ATCC 51172
237710620	Bacteroides sp. 9_1_42FAA	YxDD and SQ in other frame; but truncated
237716228	Bacteroides sp. D1
237720926	Bacteroides sp. 2_2_4	no YxDD, frameshift
237721078	Bacteroides sp. 2_2_4
238027140	Burkholderia glumae BGR1
238909111	Eubacterium eligens ATCC 27750
239625916	Clostridiales bacterium 1_7_47_FAA
253568001	Bacteroides sp. 1_1_6
253574968	Paenibacillus sp. oral taxon 786 str. D14
253578879	Ruminococcus sp. 5_1_39BFAA
254523226	Stenotrophomonas sp. SKA14	8 VRs with 1 TR; three duplicates; VR-ORFs overlap with second VR, most upstream VR contains triplet insertion
257093900	Candidatus Accumulibacter phosphatis clade IIA str. UW-1
257094650	Candidatus Accumulibacter phosphatis clade IIA str. UW-1
257439360	Faecalibacterium prausnitzii A2-165
257440840	Faecalibacterium prausnitzii A2-165
258517326	Desulfotomaculum acetoxidans DSM 771	previously described by Guo et al 2011
260587208	Blautia hansenii DSM 20583
260642123	Bacteroides finegoldii DSM 17565	5' truncated, but ORF looks ok… annotation error??
261880961	Prevotella bergensis DSM 17361
262403399	Vibrio sp. RC586
265750836	Bacteroides sp. 3_1_33FAA
266622220	Clostridium hathewayi DSM 13479
283796807	Clostridium sp. M62/1
291513637	Alistipes shahii WAL 8301
291517473	Bifidobacterium longum subsp. longum F8
291524999	Eubacterium rectale DSM 17629	previously described by Guo et al 2011
291526343	Eubacterium rectale DSM 17629	previously described by Guo et al 2011
291561556	butyrate-producing bacterium SS3/4	5' part with SQ, STOP
291612675	Sideroxydans lithotrophicus ES-1
291614412	Sideroxydans lithotrophicus ES-1
291621968	Vibrio phage VP58.5
293372957	Bacteroides ovatus SD CMC 3f
294674266	Prevotella ruminicola 23
294778518	Bacteroides vulgatus PC510
297374652	Candidatus Magnetobacterium bavaricum
298385378	Bacteroides sp. 1_1_14
298387225	Bacteroides sp. 1_1_14
298480077	Bacteroides sp. D22
298480981	Bacteroides sp. D22
299067086	Ralstonia solanacearum CMR15
299145828	Bacteroides sp. 3_1_23
301163046	Bacteroides fragilis 638R
308273696	uncultured Desulfobacterium sp.
312115534	Rhodomicrobium vannielii ATCC 17100
312962032	Pseudomonas fluorescens WH6
313113756	Faecalibacterium cf. prausnitzii KLE1255
313147618	Bacteroides fragilis 3_1_12
313147952	Bacteroides fragilis 3_1_12
315918944	Bacteroides sp. D2
315923025	Bacteroides sp. D2
319764254	Alicycliphilus denitrificans BC
322688997	Bifidobacterium longum subsp. infantis 157F
323485151	Clostridium symbiosum WAL-14163
323485235	Clostridium symbiosum WAL-14163
323691302	Clostridium symbiosum WAL-14673
325279507	Odoribacter splanchnicus DSM 20712
331088842	Lachnospiraceae bacterium 3_1_46FAA
331089069	Lachnospiraceae bacterium 3_1_46FAA
332533803	Pseudoalteromonas haloplanktis ANT/505
332534155	Pseudoalteromonas haloplanktis ANT/505
332653877	Ruminococcaceae bacterium D16
332654472	Ruminococcaceae bacterium D16
332655364	Ruminococcaceae bacterium D16
332666264	Haliscomenobacter hydrossis DSM 1100
332707562	Lyngbya majuscula 3L	low quality sequence
336402102	Bacteroides sp. 1_1_30
336410996	Bacteroides sp. 2_1_56FAA
336413450	Bacteroides ovatus 3_8_47FAA
336433792	Lachnospiraceae bacterium 2_1_58FAA
338762709	Lactobacillus johnsonii pf01	5' truncated; weird bipartite TR/VR; QGxxxSP, probably no DGR
338999650	Halomonas sp. TD01
340788559	Collimonas fungivorans Ter331
341642641	Vibrio cholerae HE-09
344341810	Thiocapsa marina 5811
344343882	Marichromatium purpuratum 984	additional VR-ORFs degenerated
345871758	Thiorhodococcus drewsii AZ1
345883525	Prevotella sp. C561
345893474	Desulfovibrio sp. 6_1_46AFAA
347538767	Pseudogulbenkiania sp. NH8B
348026361	Megasphaera elsdenii DSM 20460
350551816	Thiorhodospira sibirica ATCC 700588
350574651	Thiorhodovibrio sp. 970
355363092	Desulfobacter postgatei 2ac9
355386195	Clostridium clostridioforme 2_1_49FAA
355625064	Clostridium sp. 7_3_54FAA
355629964	Clostridium sp. 7_3_54FAA
355681483	Clostridium citroniae WAL-17108
No SQ
139439157	Collinsella aerofaciens ATCC 25986	previously described by Simon & Zimmerly 2008; (L/I/V)GxxxNQ
150007547	Parabacteroides distasonis ATCC 8503	previously described by Simon & Zimmerly 2008; PGxxxAQ
154502436	Ruminococcus gnavus ATCC 29149	(L/I/V)GxxxSP
160944040	Faecalibacterium prausnitzii M21/2	PGxxxVQ; truncated
210634695	Collinsella stercoris DSM 13279	(L/I/V)GxxxNQ
229815313	Collinsella intestinalis DSM 13280	(L/I/V)GxxxNQ
253570541	Bacteroides sp. 1_1_6	PGxxxAQ
257792377	Eggerthella lenta DSM 2243	(L/I/V)GxxxNQ
291522399	Coprococcus catus GD/7	no IGNLTSQ, but 'CIGGYLPA'
291546485	Ruminococcus sp. SR1/5	IGxxxSH
291561321	butyrate-producing bacterium SS3/4	IGxxxAQ
293369862	Bacteroides ovatus SD CMC 3f	PGxxxAQ
317498222	Lachnospiraceae bacterium 5_1_63FAA	(L/I/V)GxxxSP
323486088	Clostridium symbiosum WAL-14163	IGxxxSH
336435571	Lachnospiraceae bacterium 1_4_56FAA	PGxxxAQ

## Sheet: DiGReF-Hits, 5-6 A->B
TABLE S1B: Results from BLASTp search and DiGReF analysis (cut off >= 5 A->B)
GI of RT	Organism	Comments
336413338	Bacteroides ovatus 3_8_47FAA	6 A substitutions
262407836	Bacteroides sp. 2_1_22	5 A substitutions
325288746	Syntrophobotulus glycolicus DSM 8271	5 A substitutions
333602898	Gardnerella vaginalis 315-A	5 A substitutions; (L/I/V)GxxxNQ
209964454	Rhodospirillum centenum SW	previously described by Guo et al 2011
154482744	Eubacterium ventriosum ATCC 27560	previously described by Simon & Zimmerly 2008
Probably no DGRs
786231	Marchantia polymorpha	QGxxxSP
30250038	Nitrosomonas europaea ATCC 19718	QGxxxSP
47565387	Bacillus cereus G9241	QGxxxSP
51892689	Symbiobacterium thermophilum IAM 14863	QGxxxSP
67924134	Crocosphaera watsonii WH 8501	QGxxxSP
77918975	Pelobacter carbinolicus DSM 2380	QGxxxSP
112253837	Marchantia polymorpha	QGxxxSP
119357846	Chlorobium phaeobacteroides DSM 266	QGxxxSP
119486357	Lyngbya sp. PCC 8106	QGxxxSP
167038588	Thermoanaerobacter pseudethanolicus ATCC 33223	QGxxxSP
167038590	Thermoanaerobacter pseudethanolicus ATCC 33223	QGxxxSP
189304009	Volvox carteri f. nagariensis	HSxxxSP
189462352	Bacteroides coprocola DSM 17136	QGxxxSP
209525963	Arthrospira maxima CS-328	QGxxxSP
209525966	Arthrospira maxima CS-328	QGxxxSP
254452268	Octadecabacter antarcticus 238	AGxxxSP
255320096	Acinetobacter radioresistens SK82	RQxxxSS
291567637	Arthrospira platensis NIES-39	QGxxxSP
291567641	Arthrospira platensis NIES-39	QGxxxSP
291568411	Arthrospira platensis NIES-39	QGxxxSP
291568415	Arthrospira platensis NIES-39	QGxxxSP
291568997	Arthrospira platensis NIES-39	QGxxxSP
291569248	Arthrospira platensis NIES-39	QGxxxSP
291569496	Arthrospira platensis NIES-39	QGxxxSP
291570433	Arthrospira platensis NIES-39	QGxxxSP
291570434	Arthrospira platensis NIES-39	QGxxxSP
291570585	Arthrospira platensis NIES-39	QGxxxSP
291570590	Arthrospira platensis NIES-39	QGxxxSP
291570595	Arthrospira platensis NIES-39	QGxxxSP
291570662	Arthrospira platensis NIES-39	QGxxxSP
296134079	Thermincola potens JR	QGxxxSP
304382853	Prevotella marshii DSM 16973	RGxxxSS
319954698	Cellulophaga algicola DSM 14237	QGxxxSP
322421435	Geobacter sp. M18	QGxxxSP
326391702	Thermoanaerobacter ethanolicus JW 200
326943305	Bacillus thuringiensis serovar chinensis CT-43	QGxxxSP
332292888	Krokinobacter sp. 4H-3-7-5	QGxxxSP
332711182	Lyngbya majuscula 3L	QGxxxSP
335430021	Haloplasma contractile SSD-17B	QGxxxSP
345016495	Thermoanaerobacter wiegelii Rt8.B1	QGxxxSP
346223356	Saccharomyces cerevisiae Kyokai no. 7	QGxxxSP

## Sheet: BLASTp-results, no DiGReF-Hit
TABLE S1C: Results from BLASTp search and DiGReF analysis (no hit)
GI of RT	Comments
224535315	at 5' end of contig
240143602	at 5' end of contig
317505068	at 5' end of contig
340357783	at 5' end of contig
295189219	at 5' end of genome
291087759	close to 3' end of contig
255588358	contig consists of RT fragment
270160048	intact RT, not at an edge, transposase nearby; 100% identical to 289165219
289165219	intact RT, not at an edge, transposase nearby; 100% identical to 270160048
212705095	3' part of RT ORF, identical to 212705094
330988133	short contig
317484073	small contig
189468311	SQ
237708117	SQ
265763476	SQ
298383658	SQ
301309966	SQ
313148490	SQ
319642253	SQ
319643108	SQ
332879330	SQ
354820571	SQ
17232506	SQ motif; previously described by Doulatov et al; no 50 nt window with exclusively A->B mutations
212705094	3' part of RT ORF, identical to 212705095
227485655	truncated RT
227486150	truncated RT
260439164	truncated RT
338175397	truncated RT
42501
81305
101880
132208
396228
479669
567917
786218
786226
786240
1334401
1334433
1334435
1334533
1334536
2317798
2443214
2443216
2495490
2642472
2760356
2804734
4210897
4323583
4586216
5360569
6226520
6226521
6468460
6746623
7159927
7271418
7493756
7545209
10954754
10955301
10955409
10956254
10956270
10956868
10956878
11465621
11465622
11466042
11466602
11466604
11467157
11467159
11467162
11467588
12408594
12408615
12620544
12620616
12620657
12965132
13448981
13449138
13548646
13936341
14017426
14133997
14518322
15150712
15150713
15150740
15150741
15150742
15221221
15237977
15607213
15612602
15612787
15839450
15896751
15904025
16263446
16263485
16264372
16264581
16265051
16588995
17228961
17232507
17232698
17232933
17233257
17233258
17981458
18874275
20091502
20091619
20092445
20093406
21228785
21392722
22297575
22297658
22297852
22298162
22298704
22536745
22537389
22777115
22777929
23097535
23099259
23100170
23428554
23505437
23505442
24114239
24369939
26250361
26987371
26987985
26988576
26991132
27376948
27377026
27377163
27383306
28797352
28869368
28894886
29347707
29347865
29348012
29348025
29348027
29376827
29826766
30020772
30064294
30064295
32455484
32471097
32479258
33325845
34541577
34980273
37498982
37519746
37525084
37677204
38154363
38348011
38453753
38638313
38638315
38638316
38640863
39938828
39996058
40362708
42520541
42782741
42782907
44004373
44004414
44004428
46242804
47076646
47076652
47076654
47076704
47076717
47076719
47076723
47076727
47076729
47076731
47076735
47567760
49146402
50119996
50261499
51246359
51246976
51891158
51891882
51892018
51892032
51892122
51892893
51892932
51893118
51893375
51893418
51893864
51893870
52352402
52548475
52549306
52549560
52549569
52549845
52549848
52841315
52842284
53854511
53854517
54293035
54302477
54302478
54302486
54303066
54308818
54399801
56419831
56419890
56419990
56477875
56478246
58045025
58696717
58696786
58696825
58696829
58696892
58697049
58697085
58697327
58697627
58697681
58697715
58697717
58697725
58697743
58697745
58697752
58697757
58697783
58697788
58697790
58697814
58697818
58697820
58697826
58697844
58697858
58697895
58697907
58697942
58698141
60117260
62736382
67078072
67078317
67920037
67920391
67920690
67920911
67921000
67921382
67921426
67921617
67921621
67921676
67921708
67922012
67922083
67922148
67922242
67922812
67923004
67923064
67923144
67923370
67923393
67923739
67923745
67923870
67924096
67924437
67924931
67926155
67926257
68643446
68643796
68644312
69244916
71735515
71737296
71906329
73669240
74314988
74325168
75758415
75761391
75812298
76057182
76664949
76664984
76665027
76799228
77359385
77406984
77407962
77409098
77918452
77918920
77918939
77919863
78186529
78186734
82524440
82702063
83591052
83643002
83644706
83646665
83940984
85059188
85674402
85715811
86559565
86740895
86741015
86742411
87250770
87307481
88602495
88602616
88603884
88604019
88604351
88799072
88810983
88811340
88811537
88811548
88812533
88857064
88857909
88858898
88859758
88861026
88861360
89096923
89098163
89892796
89893427
89894430
89896590
89897298
89897300
89897320
90580639
90995397
91200566
91200598
91200708
91200709
91201227
91201323
91201360
91201518
91203761
91204437
91206282
91208856
91214731
91215025
91215396
91215838
91216797
91218058
91218059
91218125
91218170
91218498
91223641
91772714
91772783
91773941
91773973
91778076
91783145
91784212
91784587
91786851
91790430
91790446
91790721
91791196
91791198
92109307
92119312
94264122
94264561
94264585
94265480
94266295
94266479
94266883
94270712
94309198
94311815
94995105
99035012
99035909
107024362
107026743
108757513
108773093
109898056
110643980
110678478
110679506
110816076
110833496
111024811
111026259
111657175
112253833
112253835
112253842
112442111
113474138
113474139
113474298
113474303
113475403
113476823
113477111
113478104
113478163
113970455
114046066
114564640
114565717
114565864
114566566
115373638
115377048
116006806
116054302
116326566
116512387
116621135
116621672
116622418
116688312
116750621
117923963
117924433
117925277
117925987
118479039
118579436
119357287
119357291
119357993
119358394
119387264
119476243
119485075
119486983
119486985
119487604
119488452
119488906
119489151
119489364
119489393
119489431
119489435
119489445
119489602
119489703
119490536
119492356
119492361
119492783
119493148
119493469
119493576
119493779
119493780
119493801
119713476
119887742
119944939
120403203
120556144
120586953
121535096
121594564
121606813
121635982
123441511
124009292
124009293
124295575
124515420
124515434
125624188
126174067
126174531
126656032
126657168
126657420
126658055
126659072
126659244
126659551
126659793
126659887
126660307
126660401
126660446
126664395
126667823
126698083
133917256
134094232
134098880
134288539
134291981
145218969
145596649
146275544
146281053
146282073
146282182
146291383
146301469
147678747
147678752
147678803
148255963
148257764
148262266
148263294
148263360
148263574
148359921
148543335
148543468
148543485
148543920
148544481
148544566
148544643
148550925
148657122
148807454
148821262
148909554
148975246
148977082
148977160
148984481
148988823
148991965
149003039
149020095
149195205
149195576
149195707
149195736
149196089
149196316
149196609
149196843
149196851
149197129
149197131
149197904
149198739
149199395
149199811
149200681
149369910
149375559
149917275
149917651
149920232
149923995
150004670
150004673
150005876
150015581
150018016
150018490
150377023
150388458
150389221
150389388
150391097
150391976
150406504
150406508
152969736
152976870
153000704
153008635
153009001
153011807
153011925
153215166
153810280
153812888
153871047
153871592
153872885
153952695
153953220
153956500
154482371
154482886
154498838
154499622
154500179
154500194
154500655
154501043
154502922
154502951
156742637
156936774
156936790
156972509
156972619
156972683
156972691
156973080
156973396
156973402
156973593
156973602
156974134
156974297
156974531
156974708
156974772
156975258
156975288
156975300
156975534
156975741
156977545
156977591
156978002
157091898
157149507
157157242
157157930
157374577
157502126
157644655
157679272
157787493
157814429
158313161
158313215
158314778
158314840
158315213
158321012
158339300
158340400
159028555
159028717
159029923
159896668
159898445
159898906
159901752
160874022
160881274
160882515
160884770
160889362
160901908
160902712
160902724
160914498
160914616
160931970
160933547
160938170
160938492
160938497
160939360
160939425
160939518
160944041
162448999
162454897
162457567
163750180
163751330
163789545
163790428
163816289
163848914
163855362
163855365
163855782
163856340
165971771
165975425
166033521
166197438
166197440
166197446
166197448
166197450
166197452
166197454
166197456
166235519
166363326
166367620
166367886
166368946
167032643
167036480
167036528
167036569
167036594
167036946
167037301
167037838
167038260
167038416
167038420
167038826
167038837
167039046
167039148
167039405
167039483
167039890
167039968
167040650
167567979
167574746
167590350
167628167
167629143
167630655
167630749
167636741
167636777
167752230
167757758
167760199
167763572
167764538
167766227
167841083
167841596
168210257
168210988
168211067
168232829
168486284
168491710
168494064
168697987
168698234
168701191
168705396
169344066
169344079
169344266
169349507
169349510
169349537
169349639
169349961
169350781
169350840
169351295
169825529
169830598
169830956
169834125
169834904
170020209
170690431
170694660
170696628
170718688
170719569
170731624
170732144
170733292
170733344
170735943
171316715
171321458
171322770
171322903
171779063
171910291
171910685
171914761
172035326
172035554
172037741
172038019
172039576
172062210
172064654
182625429
182625499
182625500
182626970
183013910
183600192
184152877
184153316
184153612
184157671
186474454
186474501
186475215
187734335
187734485
187736758
187736766
187779243
187930216
188574143
188574179
188584784
188585332
188585602
188587152
188587428
188591395
188591449
188992045
188995791
189183040
189183051
189183179
189183194
189183384
189183578
189183772
189184071
189184110
189184142
189184144
189184440
189184470
189184564
189184590
189184602
189184789
189346458
189460280
189460823
189461467
189461808
189461809
189461891
189462154
189462179
189462247
189462317
189462733
189463358
189463519
189465757
189467030
189468291
189500294
190014982
190015606
190015713
190410101
190410104
190410381
190570627
190570727
190570780
190576849
190576871
190892884
191174339
192360286
193077024
194015787
194332933
194333471
194333489
194333922
194334899
194335566
194337466
194398091
194426697
194466410
194466731
194466891
194467065
194468443
196044467
196047657
196229355
196229616
196231157
196231265
196231343
196232802
196233190
196233699
196234389
196234568
196234733
197294521
198275499
198275872
198276238
205373271
205374366
206479933
206562857
206562905
206586655
206972519
206972932
206975309
208702036
208751251
208751283
209518330
209522633
209523032
209523215
209523705
209523738
209523753
209524345
209524372
209524902
209525003
209525037
209525098
209525109
209525259
209525661
209526153
209526246
209526300
209526394
209526456
209526567
209526612
209526628
209526734
209527169
209527635
209527826
209695513
209901064
209901078
210610588
210619613
210619699
212634046
212636062
212636444
212637437
212637593
212637777
212640272
212695433
212695446
212705106
217038358
217419217
217963520
218129451
218246245
218264232
218281877
218281894
218283522
218284211
218289154
218437962
218441241
218442808
218511195
218511237
218682666
218688168
218691229
218692446
218692674
218696583
218703118
218703488
218781582
218886869
218895777
219667585
219667586
219668856
220930127
221064870
221066027
221066101
221066867
221232061
221642101
221642209
221642211
221642309
222054076
222054095
222081524
222082389
222095795
222446769
223932998
223986987
223986991
224024765
224027112
224178109
224179466
224369731
224369732
224543233
224588076
225026193
225175139
225376141
225376732
225377178
225377964
225378510
225387518
225420525
225444547
225465300
225855674
225857747
225865798
225869334
225869340
225870149
225874760
226234674
226234676
226234680
226310354
226313486
226325623
226349913
226362300
226424704
226943477
226943989
226944145
226944545
226944560
226944830
226946595
226953636
227486520
227498311
227499541
227517481
227519236
227522802
227529652
227529653
227530047
227544550
227545497
227810106
227819039
227873190
227873212
227878404
227889832
227894106
228903949
228906776
228911494
228911590
228911798
228911874
228911941
228912509
228924634
228924636
228924638
228924639
228937229
228939414
228943059
228943095
228943099
228943296
228943313
228943315
228943527
228949338
228949581
228949599
228949860
228952756
228955773
228956780
228961958
228962472
228963079
228976613
228988969
228991177
228994318
228994385
228994952
228998052
228998062
228998065
228998079
229008254
229008451
229009389
229015208
229021208
229035367
229035384
229037733
229051188
229051329
229051757
229060923
229065225
229073032
229073156
229077249
229080357
229085198
229089057
229100228
229107376
229107687
229113025
229125365
229148393
229158071
229164616
229182080
229186056
229188044
229194019
229194363
229197772
229495697
229514697
229521727
229587545
229825114
229825179
229827619
229916566
237702603
237707876
237707877
237717489
237717502
237717503
237717504
237735191
237747632
238760728
238760748
238786485
238897529
238897793
238897927
238898152
238898161
238898349
238898372
238899047
238923211
238923941
238923968
238924556
238924806
238924982
238925194
239503278
239616548
239617431
239617624
239617687
239622937
239622938
239624278
239629829
239826036
239826691
239827125
239946538
239946540
240147241
241759081
241765386
242238174
251773070
251791067
251791655
253565612
253571577
253572852
253573129
253577275
253577705
253577707
253578763
253578765
253997204
254037628
254233469
254246201
254246790
254281727
254281890
254361143
254366528
254373663
254374136
254381404
254389121
254390297
254409446
254415244
254425814
254426247
254426396
254426665
254435653
254436885
254439467
254440926
254464162
254784979
255013765
255015031
255016608
255100624
255100965
255283187
255505617
255573933
255690336
255929925
255961477
255975562
256026244
256367729
256393155
256752786
256753010
256821201
256840276
256840924
256959685
256965594
257061068
257088908
257090948
257093408
257094730
257095924
257413875
257414333
257438303
257438940
257439535
257440555
257457076
257461226
257815669
257867678
257880811
257882477
257883146
257891996
257894454
258404290
258404755
258404757
258404976
258405010
258405194
258514882
258515071
258517105
258590857
258620028
259019196
260587899
260588554
260771612
260771677
260772043
260773695
260886296
260892209
260892950
260893748
260905481
261210836
261366393
261418654
261419498
261420519
261879706
261888203
262166154
262194390
262370803
262381600
262408500
262409776
265766720
265769019
266619850
266619866
266621672
266624265
268319638
268323463
268323465
268323804
268324421
268324655
268325252
268325308
268325887
268325987
268507178
269103765
269104933
269123428
269123438
270158467
270160058
270160383
270260831
281334152
281420425
281421553
281422859
281423760
281426311
281602321
281603783
281603947
282600633
282858318
282858869
282859068
282877660
282881214
282881678
282898082
282898902
282918120
283481168
283771330
283778924
283786826
283787209
283795058
283795059
283795648
284005911
284035560
284052685
284052825
284111380
288561530
288561531
288561613
288561618
288561651
288871576
288900911
288903509
288921607
288924249
288940568
288942657
288957883
289164445
289166699
289167982
289173636
289422267
289422808
289567959
289577343
289577896
291085961
291513811
291514491
291515690
291515833
291523402
291526704
291527642
291529727
291530966
291550489
291562360
291566022
291566119
291566168
291566332
291566418
291566465
291566486
291566766
291567126
291567378
291567385
291567392
291567498
291567502
291567925
291567931
291567938
291567939
291567944
291567945
291568004
291568078
291568264
291568407
291568430
291568436
291568634
291568658
291568745
291568950
291568962
291568981
291569377
291569527
291569563
291569571
291569582
291569689
291569817
291569866
291569912
291569917
291569998
291570072
291570083
291570310
291570316
291570327
291570379
291570392
291570399
291570425
291570632
291570882
291570948
291570957
291570972
291570976
291571007
291571057
291571352
291571390
291571556
291571561
291571791
291571815
291571896
293368908
293372177
293374889
293397365
293400159
293569482
294141612
294341265
294492512
294498600
294507672
294615603
294623855
294623859
294623875
294644331
294645870
294646538
294676813
294775581
294811250
294812422
295090206
295091332
295092537
295099039
295103646
295106867
295111988
295115222
295115749
295133159
295135148
295135806
295692788
296106701
296131786
296137680
296137747
296157108
296158224
296158441
296160532
296163597
296163794
296164113
296169325
296450822
296506441
296506457
296506482
297568986
297570371
297582485
297582730
297583975
297584093
297584321
297739438
298241152
298241181
298241298
298241614
298241719
298242074
298242206
298242469
298242585
298243191
298243318
298244318
298244320
298244615
298246607
298246827
298247091
298247754
298247885
298248211
298248558
298249151
298249240
298249292
298250095
298250522
298250562
298250837
298251029
298251186
298251520
298251611
298374926
298388199
298482734
298482735
298483955
299131678
299145253
299147632
299148748
299800881
299836157
300213981
300689931
300690277
300722759
300722762
300722847
300723497
300725031
300725321
300774163
300777271
300778062
300808462
300819083
300866483
300866486
300866559
300901371
300915414
300934984
300948596
300956023
301020979
301057161
301057528
301057931
301058041
301059003
301059748
301060703
301061314
301061624
301061824
301062269
301062482
301062784
301062854
301062879
301062929
301063092
301063162
301063467
301063548
301063597
301063671
301063748
301064282
301064881
301065088
301065128
301066950
301300293
301307977
301307981
301629801
301793597
301802845
302038148
302188062
302332469
302333849
302343124
302392022
302392839
302392867
302560204
302669232
302670592
302875200
302876157
302878189
303233870
303234362
303235827
303236331
303256857
303258485
303328541
304311035
304311423
304373549
304413940
306778893
306832502
307067515
307129306
307149966
307152338
307152657
307153018
307154170
307244689
307256627
307298389
307298959
307299419
307299581
307299668
307299729
307299836
307300562
307301160
307352137
307566180
307591371
307591462
307591494
307592471
307704729
307721093
307730517
307950983
307950985
307950987
308176478
308176768
308205641
308205740
308205748
308205840
308272216
308272611
308273844
308274261
308274325
308274326
308274591
309388483
309388761
309389327
309389429
309389670
309775986
309776229
309784572
310697961
310818750
310819782
310819888
310820361
310821182
310824946
310830478
311029646
312114615
312128829
312128830
312129744
312129876
312130111
312130520
312130595
312130726
312130852
312131239
312131281
312131482
312131483
312142921
312143461
312602448
312602450
312797328
312870340
312969952
312977139
312977165
312984144
313887038
313888747
313889320
313897690
313897695
313901485
313902199
313902929
313902945
314908380
314950388
314951128
315033321
315036498
315125644
315221327
315222601
315222613
315266249
315284554
315290935
315614844
315617325
315642079
315645325
315645660
315646949
315651629
315652658
315917408
317124020
317128072
317128325
317128682
317476108
317487084
317499547
317499794
318604155
319425153
319425154
319654512
319654780
319654781
319654828
319655085
319790396
319891946
319891993
319939945
319940507
319941985
319942724
319951814
319954706
319954788
320107867
320116666
320173545
320177779
320185027
320200599
320352372
320527422
320528463
320539703
321271715
322376275
322411462
322411615
322411800
322412356
322417944
322418036
322418322
322418577
322418745
322419545
322420378
322436167
322507979
322806333
323139881
323142548
323143832
323144260
323158967
323175336
323181230
323463350
323463789
323464101
323464534
323464963
323465284
323466524
323481036
323484600
323487156
323487620
323525423
323691772
323691935
323693727
323702909
323704084
323934010
323934084
323934085
323940010
323943919
323954115
323958899
323963689
323964386
323968349
323971885
323974119
324020377
324120121
324309728
324323785
324323941
325106562
325262744
325264194
325264409
325265545
325268689
325271917
325272737
325278963
325288264
325289083
325299660
325513886
325528532
325529558
325572084
325576511
325663119
325663122
325663818
325843207
325846049
325849141
325859655
325970803
325978548
326202351
326335083
326389763
326389838
326389840
326389901
326390511
326390540
326390568
326390613
326390893
326390925
326390961
326391030
326391131
326391210
326391334
326391424
326391427
326391555
326391738
326391743
326391746
326391791
326391896
326391985
326391988
326392045
326392054
326392093
326392096
326392168
326392171
326392184
326392285
326392295
326392563
326392715
326392828
326392894
326439798
326793938
326793969
326800619
326802741
326941710
326943549
327254105
327254379
327388919
327412756
328467161
328912320
328952997
328954440
329113916
329666507
329955494
329960297
329960313
329960490
329996304
330399463
[truncated: 445 more rows]
